# Supplementary material for: Two new species of Pselaphodes Westwood and new record of Taiwanophodes minor Hlaváč from South China (Coleoptera, Staphylinidae, Pselaphinae)
Source: Zookeys. 2012 Mar 16;(175):75–86. doi: 10.3897/zookeys.175.2664 (PMC3307349; doi:10.3897/zookeys.175.2664)
Supplement: XML Treatment for Pselaphodes linae [file zookeys.175.2664-treatment1.xml]

<!DOCTYPE tp:taxon-treatment
  PUBLIC "-//TaxonX//DTD Taxonomic Treatment Publishing DTD v0 20100105//EN" "tax-treatment-NSO.dtd">
<tp:taxon-treatment xmlns:tp="http://www.plazi.org/taxpub"><tp:treatment-meta><mixed-citation publication-type="journal"><person-group><name><surname>Yin</surname><given-names>Zi-Wei</given-names></name><name><surname>Li</surname><given-names>Li-Zhen</given-names></name><name><surname>Zhao</surname><given-names>Mei-Jun</given-names></name></person-group><article-title>Two new species of 
                    <italic>Pselaphodes</italic> Westwood and new record of 
                    <italic>Taiwanophodes minor</italic> Hlaváč from South China (Coleoptera, Staphylinidae, Pselaphinae)
                </article-title><source>Zookeys</source><day>16</day><month>3</month><year>2012</year><volume>2012</volume><issue>175</issue><fpage>75</fpage><lpage>86</lpage><pub-id pub-id-type="doi">10.3897/zookeys.175.2664</pub-id></mixed-citation></tp:treatment-meta><tp:nomenclature><tp:taxon-name>
                        <tp:taxon-name-part taxon-name-part-type="genus">Pselaphodes</tp:taxon-name-part>
                        <tp:taxon-name-part taxon-name-part-type="species">linae</tp:taxon-name-part>
                    <object-id xmlns:xlink="http://www.w3.org/1999/xlink" xlink:type="simple">urn:lsid:zoobank.org:act:7C845FB3-6BEA-4CEC-91CC-75805DF662BE</object-id>
                    <object-id xmlns:xlink="http://www.w3.org/1999/xlink" xlink:type="simple">http://species-id.net/wiki/Pselaphodes_linae</object-id>
                    </tp:taxon-name><tp:taxon-authority>Yin &amp; Li</tp:taxon-authority><tp:taxon-status xmlns:xlink="http://www.w3.org/1999/xlink" xlink:type="simple">sp. n.</tp:taxon-status><xref ref-type="fig" rid="F1">Figs 1</xref><xref ref-type="fig" rid="F2">2</xref></tp:nomenclature><tp:treatment-sec sec-type="Type locality"><title>Type locality.</title><p> China, Hainan Province, Wuzhishan Mountain.</p></tp:treatment-sec><tp:treatment-sec sec-type="Type material"><title>Type material</title><p>(11 ♂♂, 5 ♀♀)<bold>.</bold> HOLOTYPE: ♂, labeled ‘<bold>CHINA:</bold> Hainan Prov. / Wuzhishan Mt. / Guzhandao / ca. 640 m, 30.xi.2009 / <named-content xmlns:xlink="http://www.w3.org/1999/xlink" content-type="dwc:verbatimCoordinates" xlink:type="simple">18.86657°N, 109.68285°E</named-content> / Mei-Ying Lin leg. // [red] HOLOTYPE / <italic><tp:taxon-name>Pselaphodes linae</tp:taxon-name></italic> Yin &amp; Li / det. 2012, SNUC’. PARATYPES (all bear the following label: ‘[yellow] PARATYPE / <italic><tp:taxon-name>Pselaphodes linae</tp:taxon-name></italic> Yin &amp; Li / det. 2012, SNUC’): 2 ♂♂, 3 ♀♀, same label data as holotype; 2 ♂♂, 1 ♀, labeled ‘<bold>CHINA:</bold> Hainan Prov. / Yinggeling N. R. / Daoyin–Shenfu / ca. 425 m, 22.xi.2009 / Mei-Ying Lin leg.’; 1 ♀, same label data, except ‘14.IV.2010 / <named-content xmlns:xlink="http://www.w3.org/1999/xlink" content-type="dwc:verbatimCoordinates" xlink:type="simple">18.98399°N, 109.33585°E</named-content>’; 5 ♂♂, labeled ‘<bold>CHINA:</bold> Hainan Prov. / Baisha, Yuanmen / Yinggeling N. R. / Yinggezui / 660 m, 26.iv.2011 / Wen-Xuan Bi leg.’; 1 ♂, labeled ‘<bold>CHINA:</bold> Fujian Prov. / Nanjing County / Huboliao / ca. 200 m, 22.xi.2008 / Gan-Yan Yang leg. (beating)’.</p></tp:treatment-sec><tp:treatment-sec sec-type="Diagnosis"><title>Diagnosis.</title><p> Reddish brown; medium-sized; genae rounded; antennomeres IX–XI strongly modified; pronotum with rounded lateral margins; with thin and long metaventral processes (in lateral view); pro- and metatibiae sinuate; aedeagus with asymmetric median lobe and small parameres.</p></tp:treatment-sec><tp:treatment-sec sec-type="Description"><title>Description.</title><p> Male (<xref ref-type="fig" rid="F1">Fig. 1</xref>). Length 2.65–2.87. Head as long as wide, HL 0.56–0.58, HW 0.56–0.58; eyes large, each composed of about 40 facets. Antennal clubs as in <xref ref-type="fig" rid="F2">Fig. 2A</xref>. Pronotum (<xref ref-type="fig" rid="F2">Fig. 2B</xref>) slightly longer than wide, PL 0.55–0.56, PW 0.50–0.52, with round lateral margins. Elytra wider than long, EL 0.80–0.81, EW<!--PageBreak--><!--PageBreak--> 0.99–1.04. Metaventral horn-like processes long (<xref ref-type="fig" rid="F2">Fig. 2H</xref>). Legs having protibiae with blunt and slightly serrate apical projection (<xref ref-type="fig" rid="F2">Figs 2C, D</xref>); mesotrochanters with minute ventral spine (<xref ref-type="fig" rid="F2">Fig. 2E</xref>); metatrochanters with large robust spine (<xref ref-type="fig" rid="F2">Fig. 2F</xref>). Abdomen large, AL 0.74–0.92, AW 1.00–1.02. Sternite IX as in <xref ref-type="fig" rid="F2">Fig. 2I</xref>. Aedeagus length 0.39; with long asymmetric median lobe; apical half of parameres membranous (<xref ref-type="fig" rid="F2">Figs 2J–L</xref>).</p><p>Female. Similar to male in general; BL 2.60–2.75, HL 0.56–0.58, HW 0.53–0.57, PL 0.56–0.58, PW 0.50–0.52, EL 0.67–0.70, EW 0.98–1.04, AL 0.81–0.89, AW 1.05–1.09. Eyes each composed of about 30 facets. Antennae simple; protibiae not spinose; metaventral horn-like processes absent.</p><fig id="F1" position="float" orientation="portrait"><label>Figure 1.</label><caption><p>Habitus of <italic><tp:taxon-name>Pselaphodes linae</tp:taxon-name></italic>. Scale: 1.0 mm.</p></caption><graphic xmlns:xlink="http://www.w3.org/1999/xlink" xlink:href="ZooKeys-175-075-g001.jpg" position="float" orientation="portrait" xlink:type="simple"/></fig><fig id="F2" position="float" orientation="portrait"><label>Figure 2.</label><caption><p>Details of male <italic><tp:taxon-name>Pselaphodes linae</tp:taxon-name></italic>. <bold>A</bold> right antennal club <bold>B</bold> pronotum <bold>C</bold> protibia <bold>D</bold> apex of protibia, enlarged <bold>E</bold> mesotrochanter and mesofemur <bold>F</bold> metatrochanter and metafemur <bold>G</bold> metatibia  <bold>H</bold> metaventral process, in lateral view <bold>I</bold> sternite IX <bold>J</bold> aedeagus, in lateral view <bold>K–L</bold> same, in dorsal view. Scales: A, B, C, E, F, G = 0.3 mm, H, I = 0.1 mm, D = 0.05 mm, J, K, L = 0.2 mm.</p></caption><graphic xmlns:xlink="http://www.w3.org/1999/xlink" xlink:href="ZooKeys-175-075-g002.jpg" position="float" orientation="portrait" xlink:type="simple"/></fig></tp:treatment-sec><tp:treatment-sec sec-type="Distribution"><title>Distribution.</title><p> South China: Hainan, Fujian.</p></tp:treatment-sec><tp:treatment-sec sec-type="Comparative notes"><title>Comparative notes.</title><p>Very distinctive species, easily separable from all other <italic><tp:taxon-name>Pselaphodes</tp:taxon-name></italic> species by the sinuate pro- and metatibiae, the metatibiae with a blade-shaped ventral tooth near apical 1/3, and the serrate ventral margin for the distance posterior to the tooth. The new species shares with <italic><tp:taxon-name>Pselaphodes bomiensis</tp:taxon-name></italic> Yin et al., 2011 and <italic><tp:taxon-name>Pselaphodes condylus</tp:taxon-name></italic> Yin et al., 2011 a similar placement of the antennal modification, but can be readily separated from both by the pronotal lateral margins being rounded. On the contrary the lateral margins of the pronotum are more or less angularly expanded laterally in <italic><tp:taxon-name>Pselaphodes bomiensis</tp:taxon-name></italic> and <italic><tp:taxon-name>Pselaphodes condylus</tp:taxon-name></italic>.</p></tp:treatment-sec><tp:treatment-sec sec-type="Etymology"><title>Etymology.</title><p> The species name is dedicated to Mei-Ying Lin for the collection of part of the type series.</p></tp:treatment-sec></tp:taxon-treatment>
