# Supplementary material for: Two new species of Pselaphodes Westwood and new record of Taiwanophodes minor Hlaváč from South China (Coleoptera, Staphylinidae, Pselaphinae)
Source: Zookeys. 2012 Mar 16;(175):75–86. doi: 10.3897/zookeys.175.2664 (PMC3307349; doi:10.3897/zookeys.175.2664)
Supplement: XML Treatment for Pselaphodes shii [file zookeys.175.2664-treatment2.xml]

<!DOCTYPE tp:taxon-treatment
  PUBLIC "-//TaxonX//DTD Taxonomic Treatment Publishing DTD v0 20100105//EN" "tax-treatment-NSO.dtd">
<tp:taxon-treatment xmlns:tp="http://www.plazi.org/taxpub"><tp:treatment-meta><mixed-citation publication-type="journal"><person-group><name><surname>Yin</surname><given-names>Zi-Wei</given-names></name><name><surname>Li</surname><given-names>Li-Zhen</given-names></name><name><surname>Zhao</surname><given-names>Mei-Jun</given-names></name></person-group><article-title>Two new species of 
                    <italic>Pselaphodes</italic> Westwood and new record of 
                    <italic>Taiwanophodes minor</italic> Hlaváč from South China (Coleoptera, Staphylinidae, Pselaphinae)
                </article-title><source>Zookeys</source><day>16</day><month>3</month><year>2012</year><volume>2012</volume><issue>175</issue><fpage>75</fpage><lpage>86</lpage><pub-id pub-id-type="doi">10.3897/zookeys.175.2664</pub-id></mixed-citation></tp:treatment-meta><tp:nomenclature><tp:taxon-name>
                        <tp:taxon-name-part taxon-name-part-type="genus">Pselaphodes</tp:taxon-name-part>
                        <tp:taxon-name-part taxon-name-part-type="species">shii</tp:taxon-name-part>
                    <object-id xmlns:xlink="http://www.w3.org/1999/xlink" xlink:type="simple">urn:lsid:zoobank.org:act:CE8869A2-3929-4D1B-9D4D-89407D7D026B</object-id>
                    <object-id xmlns:xlink="http://www.w3.org/1999/xlink" xlink:type="simple">http://species-id.net/wiki/Pselaphodes_shii</object-id>
                    </tp:taxon-name><tp:taxon-authority>Yin &amp; Li</tp:taxon-authority><tp:taxon-status xmlns:xlink="http://www.w3.org/1999/xlink" xlink:type="simple">sp. n.</tp:taxon-status><xref ref-type="fig" rid="F3">Figs 3</xref><xref ref-type="fig" rid="F4">4</xref></tp:nomenclature><tp:treatment-sec sec-type="Type locality"><title>Type locality.</title><p> China, Hainan Province, Jianfengling Natural Reserve</p></tp:treatment-sec><tp:treatment-sec sec-type="Type material"><title>Type material</title><p>(2 ♂♂)<bold>.</bold> HOLOTYPE: ♂, labeled ‘<bold>CHINA:</bold> Hainan Prov. / Ledong County / Jianfengling N. R. / Yulingu, river bank / <named-content xmlns:xlink="http://www.w3.org/1999/xlink" content-type="dwc:verbatimCoordinates" xlink:type="simple">18.74686°N, 108.92988°E</named-content> / ca. 635, 20.iii.2007 / H.L. Shi, F. Yuan leg. // [red] HOLOTYPE / <italic><tp:taxon-name>Pselaphodes shii</tp:taxon-name></italic> Yin &amp; Li / det. 2012, SNUC’. PARATYPE: 1 ♂, labeled ‘<bold>CHINA:</bold> Hainan Prov / Yinggeling, Nankai / Daoyin–Mohao / ca. 335 m, 15.iv.2010 / <named-content xmlns:xlink="http://www.w3.org/1999/xlink" content-type="dwc:verbatimCoordinates" xlink:type="simple">19.01021°N, 109.36910°E</named-content> / Mei-Ying Lin leg. // [yellow] PARATYPE / <italic><tp:taxon-name>Pselaphodes shii</tp:taxon-name></italic> Yin &amp; Li / det. 2012, SNUC’.</p></tp:treatment-sec><tp:treatment-sec sec-type="Diagnosis"><title>Diagnosis.</title><p>Reddish brown; medium-sized; postocular margins rounded; antennomeres IX strongly modified; pronotum angularly expanded laterally; with robust and long metaventral processes (in lateral view); aedeagus with asymmetric median lobe and long parameres.</p></tp:treatment-sec><tp:treatment-sec sec-type="Description"><title>Description.</title><p> Male (<xref ref-type="fig" rid="F3">Fig. 3</xref>). Length 2.85–2.95. Head as long as wide, HL 0.56–0.60, HW 0.58–0.59; genae rounded; eyes large, each composed of about 40 facets. Antennal clubs as in <xref ref-type="fig" rid="F4">Fig. 4A</xref>. Pronotum (<xref ref-type="fig" rid="F4">Fig. 4B</xref>) almost as long as wide, PL 0.55–0.56, PW 0.57–0.58, with angulate anterolateral margins. Elytra wider than long, EL 0.81–0.84, EW 1.07–1.10. Metaventral horn-like processes long (<xref ref-type="fig" rid="F2">Fig. 2G</xref>). Legs having protibiae with blunt and slightly serrate apical projection (<xref ref-type="fig" rid="F2">Figs 2C, D</xref>); mesotrochanters with distinct ventral spine (<xref ref-type="fig" rid="F2">Fig. 2E</xref>); metatrochanters with long, apically blunt spine (<xref ref-type="fig" rid="F2">Fig. 2F</xref>). Abdomen large, AL 0.93–0.95, AW 1.08–1.12. Sternite IX as in <xref ref-type="fig" rid="F2">Fig. 2H</xref>. Aedeagus length 0.59; with broad asymmetric median lobe and elongate parameres (<xref ref-type="fig" rid="F4">Figs 4I–K</xref>).</p><p>Female. Unknown.</p><fig id="F3" position="float" orientation="portrait"><label>Figure 3.</label><caption><p>Habitus of <italic><tp:taxon-name>Pselaphodes shii</tp:taxon-name></italic>. Scale: 1.0 mm.</p></caption><graphic xmlns:xlink="http://www.w3.org/1999/xlink" xlink:href="ZooKeys-175-075-g003.jpg" position="float" orientation="portrait" xlink:type="simple"/></fig><fig id="F4" position="float" orientation="portrait"><label>Figure 4.</label><caption><p> Details of male <italic><tp:taxon-name>Pselaphodes shii</tp:taxon-name></italic>. <bold>A</bold> left antennal club <bold>B</bold> pronotum <bold>C</bold> protibia <bold>D</bold> apex of protibia, enlarged <bold>E</bold> mesotrochanter and mesofemur <bold>F</bold> metatrochanter and metafemur <bold>G</bold> metaventral process, in lateral view <bold>H</bold> sternite IX <bold>I</bold> aedeagus, in lateral view <bold>J–K</bold> same, in dorsal view <bold>L</bold> right paramere, enlarged. Scales: A, B, C, E, F = 0.3 mm, D = 0.05 mm, G, H = 0.1 mm, L = 0.025 mm, I, J, K = 0.2 mm.</p></caption><graphic xmlns:xlink="http://www.w3.org/1999/xlink" xlink:href="ZooKeys-175-075-g004.jpg" position="float" orientation="portrait" xlink:type="simple"/></fig></tp:treatment-sec><tp:treatment-sec sec-type="Distribution"><title>Distribution.</title><p> South China: Hainan.</p></tp:treatment-sec><tp:treatment-sec sec-type="Comparative notes"><title>Comparative notes.</title><p> This species is placed close to <italic><tp:taxon-name>Pselaphodes bomiensis</tp:taxon-name></italic>, <italic><tp:taxon-name>Pselaphodes condylus</tp:taxon-name></italic> and <italic><tp:taxon-name>Pselaphodes jizushanus</tp:taxon-name></italic> Yin et al., 2011 by sharing a similar placement of the antennal modification and projected anterolateral margins of the pronotum. It can be readily separated from<!--PageBreak--><!--PageBreak--> <italic><tp:taxon-name>Pselaphodes bomiensis</tp:taxon-name></italic> and <italic><tp:taxon-name>Pselaphodes condylus</tp:taxon-name></italic> by the much smaller size and different form of the antennomeres IX, from <italic><tp:taxon-name>Pselaphodes jizushanus</tp:taxon-name></italic> by the metaventral processes being slightly curved posteriorly, the metatrochanters being protuberant ventrally and the metatibiae being simple. <italic><tp:taxon-name>Pselaphodes jizushanus</tp:taxon-name></italic> has the metaventral processes being curved anteriorly, the metatrochanters are simple, and the metatibiae are bluntly projected at apical 1/5.</p></tp:treatment-sec><tp:treatment-sec sec-type="Etymology"><title>Etymology.</title><p> The species is named after Hong-Liang Shi for the collection of the holotype.</p></tp:treatment-sec><tp:treatment-sec sec-type="Identification key"><title>Identification key</title><p>The latest key to the Chinese <italic><tp:taxon-name>Pselaphodes</tp:taxon-name></italic> (<xref ref-type="bibr" rid="B6">Yin et al. 2012</xref>: 36) is modified as the following to include the two new species described in the present paper.</p><table-wrap content-type="key" position="anchor" orientation="portrait"><table><tbody><tr><td rowspan="1" colspan="1">11</td><td rowspan="1" colspan="1">Metatibiae modified in apical half (<xref ref-type="fig" rid="F2">Fig. 2G</xref>; <xref ref-type="bibr" rid="B4">Yin et al. 2010</xref>: 11, Fig. 59; 12, Fig. 70; <xref ref-type="bibr" rid="B5">Yin et al. 2011</xref>: 467, Fig. 8)</td><td rowspan="1" colspan="1">12</td></tr><tr><td rowspan="1" colspan="1">–</td><td rowspan="1" colspan="1">Metatibiae simple</td><td rowspan="1" colspan="1">14</td></tr><tr><td rowspan="1" colspan="1">12</td><td rowspan="1" colspan="1">Protibiae with median or apical projection</td><td rowspan="1" colspan="1">13a</td></tr><tr><td rowspan="1" colspan="1">–</td><td rowspan="1" colspan="1">Protibiae lacking projection. (Yunnan)</td><td rowspan="1" colspan="1"><italic><tp:taxon-name>Pselaphodes jizushanus</tp:taxon-name></italic> Yin, Li &amp; Zhao, 2011</td></tr><tr><td rowspan="1" colspan="1">13a</td><td rowspan="1" colspan="1">Protibiae with projection near middle (<xref ref-type="bibr" rid="B4">Yin et al. 2010</xref>: 6, Fig. 11). (Anhui, Yunnan, Hainan)</td><td rowspan="1" colspan="1"><italic><tp:taxon-name>Pselaphodes aculeus</tp:taxon-name></italic> Yin, Li &amp; Zhao, 2010</td></tr><tr><td rowspan="1" colspan="1">-</td><td rowspan="1" colspan="1">Protibiae with projection at apex</td><td rowspan="1" colspan="1">13</td></tr><tr><td rowspan="1" colspan="1">13</td><td rowspan="1" colspan="1">Body black (<xref ref-type="bibr" rid="B4">Yin et al. 2010</xref>: 4, Fig. 3); antennomeres X slightly transverse (<xref ref-type="bibr" rid="B4">Yin et al. 2010</xref>: 13, Fig. 93). (Qinghai)</td><td rowspan="1" colspan="1"><italic><tp:taxon-name>Pselaphodes torus</tp:taxon-name></italic> Yin, Li &amp; Zhao, 2010</td></tr><tr><td rowspan="1" colspan="1">–</td><td rowspan="1" colspan="1">Body reddish brown (<xref ref-type="fig" rid="F1">Fig. 1</xref>); antennomeres X much longer than wide (<xref ref-type="fig" rid="F2">Fig. 2-A</xref>). (Hainan)</td><td rowspan="1" colspan="1"><italic><tp:taxon-name>Pselaphodes linae</tp:taxon-name></italic> Yin &amp; Li, sp. n.</td></tr><tr><td rowspan="1" colspan="1">14</td><td rowspan="1" colspan="1">Metacoxae protuberant</td><td rowspan="1" colspan="1">15</td></tr><tr><td rowspan="1" colspan="1">–</td><td rowspan="1" colspan="1">Metacoxae simple</td><td rowspan="1" colspan="1">16</td></tr><tr><td rowspan="1" colspan="1">15</td><td rowspan="1" colspan="1">Elytra with two pairs of discal humps (<xref ref-type="bibr" rid="B5">Yin et al. 2011</xref>: 466, Fig. 6). (Yunnan)</td><td rowspan="1" colspan="1"><italic><tp:taxon-name>Pselaphodes gongshanensis</tp:taxon-name></italic> Yin, Li &amp; Zhao, 2011</td></tr><tr><td rowspan="1" colspan="1">–</td><td rowspan="1" colspan="1">Elytra lacking discal humps (<xref ref-type="bibr" rid="B6">Yin et al. 2012</xref>: 32, Fig. 2). (Guangxi)</td><td rowspan="1" colspan="1"><italic><tp:taxon-name>Pselaphodes hui</tp:taxon-name></italic> Yin &amp; Li, 2012</td></tr><tr><td rowspan="1" colspan="1">16</td><td rowspan="1" colspan="1">Mesofemora simple (<xref ref-type="bibr" rid="B5">Yin et al. 2011</xref>: 472, Fig. 68; <xref ref-type="bibr" rid="B4">Yin et al. 2010</xref>: 12, Fig. 76)</td><td rowspan="1" colspan="1">17</td></tr><tr><td rowspan="1" colspan="1">–</td><td rowspan="1" colspan="1">Mesofemora with tiny admesal spine (<xref ref-type="bibr" rid="B4">Yin et al. 2010</xref>: 11, Fig. 61). (Henan)</td><td rowspan="1" colspan="1"><italic><tp:taxon-name>Pselaphodes cornutus</tp:taxon-name></italic> Yin, Li &amp; Zhao, 2010</td></tr><tr><td rowspan="1" colspan="1">17</td><td rowspan="1" colspan="1">Protrochanters simple (<xref ref-type="bibr" rid="B4">Yin et al. 2010</xref>: 12, Fig. 70)</td><td rowspan="1" colspan="1">17a</td></tr><tr><td rowspan="1" colspan="1">–</td><td rowspan="1" colspan="1">Protrochanters with distinct ventral spine (<xref ref-type="bibr" rid="B5">Yin et al. 2011</xref>: 471, Fig. 51). (Guizhou, Guangxi)</td><td rowspan="1" colspan="1"><italic><tp:taxon-name>Pselaphodes condylus</tp:taxon-name></italic> Yin, Li &amp; Zhao, 2010</td></tr><tr><td rowspan="1" colspan="1">17a</td><td rowspan="1" colspan="1">Large-sized (3.4 mm); antennae and legs conspicuously elongate (<xref ref-type="bibr" rid="B4">Yin et al. 2010</xref>: 6, Fig. 12); meso- and metatrochanters simple (<xref ref-type="bibr" rid="B4">Yin et al. 2010</xref>: 12, Fig. 76–77). (Yunnan)</td><td rowspan="1" colspan="1"><italic><tp:taxon-name>Pselaphodes subtilissimus</tp:taxon-name></italic> Yin, Li &amp; Zhao, 2010</td></tr><tr><td rowspan="1" colspan="1">–</td><td rowspan="1" colspan="1">Medium-sized (less than 3 mm); antennae and legs normally elongate (<xref ref-type="fig" rid="F3">Fig. 3</xref>); meso- and metatrochanters spinose (<xref ref-type="fig" rid="F4">Figs 4E, F</xref>). (Hainan)</td><td rowspan="1" colspan="1"><italic><tp:taxon-name>Pselaphodes shii</tp:taxon-name></italic> Yin &amp; Li, sp. n.<!--PageBreak--></td></tr></tbody></table></table-wrap></tp:treatment-sec><tp:treatment-sec><!--Section generated to contain objects referenced in tp:taxon-treatment.--><fig id="F2" position="float" orientation="portrait"><label>Figure 2.</label><caption><p>Details of male <italic><tp:taxon-name>Pselaphodes linae</tp:taxon-name></italic>. <bold>A</bold> right antennal club <bold>B</bold> pronotum <bold>C</bold> protibia <bold>D</bold> apex of protibia, enlarged <bold>E</bold> mesotrochanter and mesofemur <bold>F</bold> metatrochanter and metafemur <bold>G</bold> metatibia  <bold>H</bold> metaventral process, in lateral view <bold>I</bold> sternite IX <bold>J</bold> aedeagus, in lateral view <bold>K–L</bold> same, in dorsal view. Scales: A, B, C, E, F, G = 0.3 mm, H, I = 0.1 mm, D = 0.05 mm, J, K, L = 0.2 mm.</p></caption><graphic xmlns:xlink="http://www.w3.org/1999/xlink" xlink:href="ZooKeys-175-075-g002.jpg" position="float" orientation="portrait" xlink:type="simple"/></fig><fig id="F1" position="float" orientation="portrait"><label>Figure 1.</label><caption><p>Habitus of <italic><tp:taxon-name>Pselaphodes linae</tp:taxon-name></italic>. Scale: 1.0 mm.</p></caption><graphic xmlns:xlink="http://www.w3.org/1999/xlink" xlink:href="ZooKeys-175-075-g001.jpg" position="float" orientation="portrait" xlink:type="simple"/></fig></tp:treatment-sec><ref-list><ref id="B6"><mixed-citation xmlns:xlink="http://www.w3.org/1999/xlink" xlink:type="simple"><person-group><name name-style="western"><surname>Yin</surname><given-names>ZW</given-names></name><name name-style="western"><surname>Li</surname><given-names>LZ</given-names></name><name name-style="western"><surname>Zhao</surname><given-names>MJ</given-names></name></person-group> (<year>2012</year>)<article-title> Taxonomic study on the genus <italic>Pselaphodes</italic> Westwood  (Coleoptera, Staphylinidae, Pselaphinae) from China. Part III.</article-title><source>Zootaxa </source><volume>3189</volume>: <fpage>29</fpage>-<lpage>38</lpage>.</mixed-citation></ref><ref id="B4"><mixed-citation xmlns:xlink="http://www.w3.org/1999/xlink" xlink:type="simple"><person-group><name name-style="western"><surname>Yin</surname><given-names>ZW</given-names></name><name name-style="western"><surname>Li</surname><given-names>LZ</given-names></name><name name-style="western"><surname>Zhao</surname><given-names>MJ</given-names></name></person-group> (<year>2010</year>)<article-title> Taxonomical study on the genus <italic>Pselaphodes</italic> Westwood (Coleoptera: Staphylinidae: Pselaphinae) from China. Part I.</article-title><source>Zootaxa </source><volume>2512</volume>: <fpage>1</fpage>-<lpage>25</lpage>.</mixed-citation></ref><ref id="B5"><mixed-citation xmlns:xlink="http://www.w3.org/1999/xlink" xlink:type="simple"><person-group><name name-style="western"><surname>Yin</surname><given-names>ZW</given-names></name><name name-style="western"><surname>Li</surname><given-names>LZ</given-names></name><name name-style="western"><surname>Zhao</surname><given-names>MJ</given-names></name></person-group> (<year>2011</year>)<article-title> Taxonomic study on the genus <italic>Pselaphodes</italic> Westwood (Coleoptera, Staphylinidae, Pselaphinae) from China. Part II.</article-title><source>Annales Zoologici  </source><volume>61</volume> (<issue>3</issue>): <fpage>463</fpage>-<lpage>481</lpage>. doi: <ext-link ext-link-type="uri" xlink:href="http://dx.doi.org/10.3161/000345411X603337" xlink:type="simple">10.3161/000345411X603337</ext-link></mixed-citation></ref></ref-list></tp:taxon-treatment>
