# Supplementary material for: Two new species of Pselaphodes Westwood and new record of Taiwanophodes minor Hlaváč from South China (Coleoptera, Staphylinidae, Pselaphinae)
Source: Zookeys. 2012 Mar 16;(175):75–86. doi: 10.3897/zookeys.175.2664 (PMC3307349; doi:10.3897/zookeys.175.2664)
Supplement: XML Treatment for Taiwanophodes minor [file zookeys.175.2664-treatment3.xml]

<!DOCTYPE tp:taxon-treatment
  PUBLIC "-//TaxonX//DTD Taxonomic Treatment Publishing DTD v0 20100105//EN" "tax-treatment-NSO.dtd">
<tp:taxon-treatment xmlns:tp="http://www.plazi.org/taxpub"><tp:treatment-meta><mixed-citation publication-type="journal"><person-group><name><surname>Yin</surname><given-names>Zi-Wei</given-names></name><name><surname>Li</surname><given-names>Li-Zhen</given-names></name><name><surname>Zhao</surname><given-names>Mei-Jun</given-names></name></person-group><article-title>Two new species of 
                    <italic>Pselaphodes</italic> Westwood and new record of 
                    <italic>Taiwanophodes minor</italic> Hlaváč from South China (Coleoptera, Staphylinidae, Pselaphinae)
                </article-title><source>Zookeys</source><day>16</day><month>3</month><year>2012</year><volume>2012</volume><issue>175</issue><fpage>75</fpage><lpage>86</lpage><pub-id pub-id-type="doi">10.3897/zookeys.175.2664</pub-id></mixed-citation></tp:treatment-meta><tp:nomenclature><tp:taxon-name>
                        <tp:taxon-name-part taxon-name-part-type="genus">Taiwanophodes</tp:taxon-name-part>
                        <tp:taxon-name-part taxon-name-part-type="species">minor</tp:taxon-name-part>
                    <object-id xmlns:xlink="http://www.w3.org/1999/xlink" xlink:type="simple">http://species-id.net/wiki/Taiwanophodes_minor</object-id>
                    </tp:taxon-name><tp:taxon-authority>Hlaváč, 2002</tp:taxon-authority><xref ref-type="fig" rid="F5">Figs 5</xref><xref ref-type="fig" rid="F6">6</xref></tp:nomenclature><tp:treatment-sec sec-type="Type locality"><title>Type locality.</title><p> China, Taiwan, Nantou.</p></tp:treatment-sec><tp:treatment-sec sec-type="Material examined"><title>Material examined</title><p> (2 ♂♂, 3 ♀♀)<bold>.</bold> 2 ♂♂, labeled ‘<bold>CHINA:</bold> Hainan Prov. / Yinggeling, Nankai / Daoyin–Mohao / ca. 335 m, 15.iv.2010 / Mei-Ying Lin leg.’; 3 ♀♀, labeled ‘<bold>CHINA:</bold> Hainan Prov. / Wuzhishan Mt. / Guzhandao / ca. 640 m, 30.xi.2009 / <named-content xmlns:xlink="http://www.w3.org/1999/xlink" content-type="dwc:verbatimCoordinates" xlink:type="simple">18.86657°N, 109.68285°E</named-content> / Mei-Ying Lin leg.’.</p></tp:treatment-sec><tp:treatment-sec sec-type="Measurements"><title>Measurements.</title><p>Male (female): BL 2.78–2.87 (2.68–2.74), HL 0.56–0.57 (0.57–0.58), HW 0.53–0.54 (0.52–0.54), PL 0.57–0.58 (0.58–0.60), PW 0.55–0.57 (0.53–0.58), EL 0.82–0.84 (0.67–0.69), EW 1.11–1.15 (1.06–0.10), AL 0.83–0.88 (0.86–0.87), AW 1.13–1.16 (1.16–1.22), length of aedeagus 0.50.</p></tp:treatment-sec><tp:treatment-sec sec-type="Diagnosis"><title>Diagnosis.</title><p> Male. Reddish brown; medium-sized (<xref ref-type="fig" rid="F5">Fig. 5</xref>); postocular margins rounded; each eye composed of about 40 facets; antennomeres X modified, ventrally concave at apical half (<xref ref-type="fig" rid="F6">Fig. 6A</xref>); pronotum with angulate anterolateral margins; robust and short metaventral processes with hook-like apices (in lateral view) (<xref ref-type="fig" rid="F6">Fig. 6B</xref>); protrochanters spinose ventrally; protibiae with small apical spur (<xref ref-type="fig" rid="F6">Fig. 6D</xref>); tarsomeres II extending to mid-length of tarsomeres III (<xref ref-type="fig" rid="F6">Figs 6D–F</xref>); aedeagus asymmetric, median lobe elongate, parameres largely reduced (<xref ref-type="fig" rid="F6">Figs 6G–I</xref>).</p><p>Female. Similar to male in general; each eye composed of about 30 facets; lacking antennal modification; lacking metaventral process; apices of protibiae simple.</p><fig id="F5" position="float" orientation="portrait"><label>Figure 5.</label><caption><p>Habitus of <italic><tp:taxon-name>Taiwanophodes minor</tp:taxon-name></italic>. Scale: 1.0 mm.</p></caption><graphic xmlns:xlink="http://www.w3.org/1999/xlink" xlink:href="ZooKeys-175-075-g005.jpg" position="float" orientation="portrait" xlink:type="simple"/></fig><fig id="F6" position="float" orientation="portrait"><label>Figure 6.</label><caption><p> Details of <italic><tp:taxon-name>Taiwanophodes minor</tp:taxon-name></italic>. <bold>A</bold> right antennal club <bold>B</bold> metaventral process, in lateral view <bold>C</bold> protrochanter and profemur <bold>D</bold> protasus <bold>E</bold> mesotarsus <bold>F</bold> metatarsus <bold>G</bold> aedeagus, in lateral view  <bold>H–I</bold> aedeagus, in dorsal view. Scales: A, C, G, H, I = 0.3 mm, B, D, E, F = 0.1 mm.</p></caption><graphic xmlns:xlink="http://www.w3.org/1999/xlink" xlink:href="ZooKeys-175-075-g006.jpg" position="float" orientation="portrait" xlink:type="simple"/></fig></tp:treatment-sec><tp:treatment-sec sec-type="Distribution"><title>Distribution.</title><p> South China: Taiwan, Hainan (<bold>New Province Record</bold>).</p></tp:treatment-sec><tp:treatment-sec sec-type="Comparative notes"><title>Comparative notes.</title><p> Readily distinguished from the only other congener <italic><tp:taxon-name>Taiwanophodes magnus</tp:taxon-name></italic> Bekchiev, 2010 by the smaller size, antennomeres X being less modified, pronotum being angularly expanded anterolaterally, profemora and protibiae being simple, different conformation of the metaventral processes, and aedeagus with more elongate median lobe and reduced parameres.</p></tp:treatment-sec><tp:treatment-sec sec-type="Comments"><title>Comments.</title><p> <italic><tp:taxon-name>Taiwanophodes minor</tp:taxon-name></italic> was originally described from central Taiwan (Hlaváč, 2002). It is somewhat surprising that this species also occurs in the Hainan Island, suggesting geographic affinities between the two islands.</p></tp:treatment-sec></tp:taxon-treatment>
